# Supplementary material for: Age-Related Changes in the Ruminal Microbiota and Their Relationship With Rumen Fermentation in Lambs
Source: Front Microbiol. 2021 Sep 20;12:679135. doi: 10.3389/fmicb.2021.679135 (PMC8488279; doi:10.3389/fmicb.2021.679135)
Supplement: Supplementary file 2 [file Table_2.XLSX]

## Sheet: Anosim statistic
Age-related changes in the ruminal microbiota and their relationship with rumen fermentation in lambs Xuejiao Yin1,*, Shoukun Ji1,*, Chunhui Duan1, Peizhi Tian1, Sisi Ju1, Hui Yan1, Yingjie Zhang1, Yueqin Liu1
DATASET S1 The analysis of similarity (ANOSIM) was performed to compare the bacterial communities in the rumen of different ages of lambs
Method name	R statistic	p-value	Number of permutations	group
Method name	R statistic	p-value	Number of permutations	group
ANOSIM	0.4527	0.001	999	Rd0-Rd10
ANOSIM	0.5553	0.001	999	Rd0-Rd20
ANOSIM	0.3348	0.004	999	Rd0-Rd3
ANOSIM	0.5525	0.001	999	Rd0-Rd30
ANOSIM	0.6228	0.001	999	Rd0-Rd45
ANOSIM	0.4235	0.001	999	Rd0-Rd60
ANOSIM	0.6145	0.001	999	Rd0-Rm3
ANOSIM	0.4488	0.004	999	Rd0-Rm4
ANOSIM	0.3834	0.001	999	Rd10-Rd20
ANOSIM	0.4813	0.001	999	Rd10-Rd3
ANOSIM	0.6346	0.001	999	Rd10-Rd30
ANOSIM	0.7227	0.001	999	Rd10-Rd45
ANOSIM	0.5503	0.001	999	Rd10-Rd60
ANOSIM	0.7029	0.001	999	Rd10-Rm3
ANOSIM	0.5772	0.001	999	Rd10-Rm4
ANOSIM	0.7008	0.001	999	Rd20-Rd3
ANOSIM	0.1224	0.039	999	Rd20-Rd30
ANOSIM	0.5524	0.002	999	Rd20-Rd45
ANOSIM	0.4316	0.001	999	Rd20-Rd60
ANOSIM	0.6373	0.001	999	Rd20-Rm3
ANOSIM	0.4339	0.004	999	Rd20-Rm4
ANOSIM	0.7217	0.001	999	Rd3-Rd30
ANOSIM	0.7371	0.001	999	Rd3-Rd45
ANOSIM	0.6091	0.001	999	Rd3-Rd60
ANOSIM	0.7458	0.001	999	Rd3-Rm3
ANOSIM	0.64	0.002	999	Rd3-Rm4
ANOSIM	0.256	0.005	999	Rd30-Rd45
ANOSIM	0.2164	0.003	999	Rd30-Rd60
ANOSIM	0.4938	0.001	999	Rd30-Rm3
ANOSIM	0.2371	0.025	999	Rd30-Rm4
ANOSIM	0.2012	0.004	999	Rd45-Rd60
ANOSIM	0.489	0.001	999	Rd45-Rm3
ANOSIM	0.3583	0.004	999	Rd45-Rm4
ANOSIM	0.114	0.044	999	Rd60-Rm3
ANOSIM	0.0084	0.413	999	Rd60-Rm4
ANOSIM	-0.0428	0.603	999	Rm3-Rm4
ANOSIM	0.4354	0.001	999	all
